# Supplementary material for: Root-Applied Cerium Oxide Nanoparticles and Their Specific Effects on Plants: A Review
Source: Int J Mol Sci. 2024 Apr 4;25(7):4018. doi: 10.3390/ijms25074018 (PMC11012102; doi:10.3390/ijms25074018)
Supplement: Supplementary file 1 [file ijms-25-04018-s001.zip]

Archive with 1 entries (1 files):
- ijms-2898182-supplementary.pdf
